# Supplementary material for: Biodegradation of Zearalenone by a Novel Bacillus Strain X13 Isolated from Volcanic Rock Soil Using the Mycotoxin as the Sole Carbon Source
Source: Microorganisms. 2025 Aug 21;13(8):1954. doi: 10.3390/microorganisms13081954 (PMC12388560; doi:10.3390/microorganisms13081954)
Supplement: Supplementary file 1 [file microorganisms-13-01954-s001.zip]

Archive with 1 entries (1 files):
- microorganisms-3802153-supplementary.pdf
